# Supplementary material for: Effects of Eggshell Thickness, Calcium Content, and Number of Pores in Erosion Craters on Hatching Rate of Chinese Alligator Eggs
Source: Animals (Basel). 2023 Apr 19;13(8):1405. doi: 10.3390/ani13081405 (PMC10135048; doi:10.3390/ani13081405)
Supplement: Supplementary file 1 [file animals-13-01405-s001.zip]

Archive with 1 entries (1 files):
- animals-2258030-supplementary.pdf
